# Supplementary material for: The Longitudinal Dividing Bacterium Candidatus Thiosymbion Oneisti Has a Natural Temperature-Sensitive FtsZ Protein with Low GTPase Activity
Source: Int J Mol Sci. 2022 Mar 10;23(6):3016. doi: 10.3390/ijms23063016 (PMC8953583; doi:10.3390/ijms23063016)
Supplement: Supplementary file 1 [file ijms-23-03016-s001.zip]

Archive with 1 entries (1 files):
- ijms-1590011-supplementary.pdf
